# Supplementary material for: The Performance of Three Immune Assays to Assess the Serological Status of Cattle Experimentally Exposed to Mycoplasma bovis
Source: Vet Sci. 2018 Mar 8;5(1):27. doi: 10.3390/vetsci5010027 (PMC5876582; doi:10.3390/vetsci5010027)
Supplement: Supplementary file 1 [file vetsci-05-00027-s001.zip]

Archive with 4 entries (4 files):
- vetsci-273655 Supplementary For Final/Supplemental File Figure S1.docx
- vetsci-273655 Supplementary For Final/Supplemental File Figure S1.pdf
- vetsci-273655 Supplementary For Final/Supplemental File Table S1.docx
- vetsci-273655 Supplementary For Final/Supplemental File Table S1.pdf
